# Supplementary material for: Spatiotemporal characteristics and impact mechanism of high-quality development of cultural tourism in the Yangtze River Delta urban agglomeration
Source: PLoS One. 2021 Jun 22;16(6):e0252842. doi: 10.1371/journal.pone.0252842 (PMC8219149; doi:10.1371/journal.pone.0252842)
Supplement: S1 File — (XLSX) [file pone.0252842.s012.xlsx]

## Sheet: Sheet1
city	2001	2009	2018
ChZ	0.12	0.21717	0.236749
AQ	0.190254	0.27704	0.28645
YC	0.205206	0.248557	0.31
XC	0.12	0.205614	0.32
CZ	0.139933	0.261481	0.33
TZh	0.256302	0.32	0.34
MAS	0.19	0.3	0.34
TL	0.22	0.28	0.346758
ZS	0.232527	0.308136	0.35
TZ	0.244655	0.3	0.358328
NT	0.24	0.31	0.430223
ZJ	0.3	0.37	0.493925
YZ	0.31	0.4	0.5
WH	0.31	0.39	0.5
SX	0.25	0.39	0.51
HZ	0.228915	0.4	0.53
JX	0.256187	0.390263	0.56				低质量	中低质量	中高质量	高质量
JH	0.209085	0.38	0.58			2001	10	11	4	1
NB	0.296912	0.43785	0.59			2009	2	9	8	7
CZh	0.3	0.47	0.6			2018	1	4	6	15
WX	0.32	0.49	0.62			占比	0.384615	0.423077	0.153846	0.0384615	1
HF	0.34	0.51	0.62568				0.0769231	0.346154	0.307692	0.269231	1
HZh	0.37	0.526304	0.65				0.0384615	0.153846	0.230769	0.576923	1
NJ	0.375758	0.52	0.67
SZ	0.37	0.54	0.68
SH	0.461	0.612	0.759
