# Supplementary material for: Spatiotemporal characteristics and impact mechanism of high-quality development of cultural tourism in the Yangtze River Delta urban agglomeration
Source: PLoS One. 2021 Jun 22;16(6):e0252842. doi: 10.1371/journal.pone.0252842 (PMC8219149; doi:10.1371/journal.pone.0252842)
Supplement: S2 File — (XLSX) [file pone.0252842.s013.xlsx]

## Sheet: Sheet1
年份	Mean value	C.V	Moran′s I
2001	0.264	0.378	0.224
2002	0.269	0.371	0.222
2003	0.256	0.36	0.2
2004	0.27	0.355	0.224
2005	0.28	0.365	0.251
2006	0.312	0.354	0.259
2007	0.346	0.385	0.29
2008	0.336	0.416	0.266
2009	0.379	0.38	0.347
2010	0.386	0.368	0.342
2011	0.392	0.395	0.386
2012	0.399	0.401	0.383
2013	0.406	0.432	0.384
2014	0.4	0.398	0.387
2015	0.415	0.376	0.414
2016	0.443	0.379	0.411
2017	0.462	0.368	0.409
2018	0.481	0.348	0.42
