# Supplementary material for: Spatiotemporal characteristics and impact mechanism of high-quality development of cultural tourism in the Yangtze River Delta urban agglomeration
Source: PLoS One. 2021 Jun 22;16(6):e0252842. doi: 10.1371/journal.pone.0252842 (PMC8219149; doi:10.1371/journal.pone.0252842)
Supplement: S3 File — (XLSX) [file pone.0252842.s014.xlsx]

## Sheet: Sheet1
name	缩写	X	Y	X2	Y2
铜陵市	TL	-0.125554	-0.822786	-0.498849	-0.670192
合肥市	HF	1.24762	-0.312926	1.31879	-0.536345
安庆市	AQ	-0.465941	-0.276114	-0.891856	-0.362623
盐城市	YC	-0.294844	-0.173438	-0.738388	-0.20474
池州市	ChZ	-1.26987	0.247538	-1.21574	-0.053767
马鞍山市	MAS	-0.468848	0.114046	-0.542889	0.066817
芜湖市	WH	0.904328	-0.041325	0.499776	0.117516
南京市	NJ	1.65681	-0.038468	1.60761	0.120887
金华市	JH	-0.250456	0.015782	1.02111	0.165347
宁波市	NB	0.754561	0.198205	1.08628	0.28277
扬州市	YZ	0.904328	0.419997	0.499776	0.330232
泰州市	TZh	0.289855	0.505216	-0.542889	0.339066
杭州市	HZ	1.59092	-0.313373	1.47727	0.393185
台州市	TZ	0.156577	-0.075712	-0.423452	0.526014
宣城市	XC	-1.26987	0.573002	-0.673222	0.547167
滁州市	CZ	-1.04177	0.719186	-0.608055	0.566203
苏州市	SZ	1.59092	0.271338	1.67277	0.670126
上海市	SH	2.51781	0.561829	2.14849	0.760405
无锡市	WX	1.01876	0.718611	1.28177	0.919839
常州市	CZh	0.789897	0.825463	1.15144	1.05027
镇江市	ZJ	0.789897	1.10255	0.460187	1.11853
舟山市	ZS	0.017794	0.895166	-0.477722	1.13337
嘉兴市	JZ	0.288539	0.86911	0.890775	1.15679
湖州市	HZ	-0.023538	1.26411	0.695276	1.40576
南通市	NT	0.103309	1.24701	0.045063	1.43449
绍兴市	SX	0.21774	1.21653	0.564942	1.46639
